# Supplementary material for: ICAM-1-related long non-coding RNA: promoter analysis and expression in human retinal endothelial cells
Source: BMC Res Notes. 2018 May 9;11:285. doi: 10.1186/s13104-018-3384-8 (PMC5944171; doi:10.1186/s13104-018-3384-8)
Supplement: Supplementary file 1 — Additional file 1: Table S1. Sources for eutherian genomes used in genome evolutionary rate profiling (GERP) and chromosomal locations of GERP-constrained elements. [file 13104_2018_3384_MOESM1_ESM.xlsx]

## Sheet: Hs AC011511.5-201 upstream GERP
Additional file 1: Table S1. Sources for eutherian genomes used in genome evolutionary rate profiling (GERP) and chromosomal locations of GERP-constrained elements. 10 base pairs were added either side of the human GERP element and coordinates of other species were aligned with the extended human sequence. If there was mismatching, the number of additional base pairs varied from 10.
Human ›	chromosome:GRCh38:19:10289285:10289419:1
Chimpanzee ›	chromosome:CHIMP2.1.4:19:10478877:10479011:1
Gorilla ›	chromosome:gorGor3.1:19:10487561:10487695:1
Gibbon ›	supercontig:Nleu1.0:GL397381.1:1611762:1611896:1
Vervet-AGM ›	chromosome:ChlSab1.1:6:9340768:9340902:1
Macaque ›	chromosome:Mmul_8.0.1:19:10313635:10313769:1
Olive baboon ›	chromosome:PapAnu2.0:19:9231632:9231766:1
Mouse Lemur ›	scaffold:Mmur_2.0:KQ056147.1:2626491:2626625:-1
Bushbaby ›	scaffold:OtoGar3:GL873646.1:3777780:3777914:-1
Tree Shrew ›	genescaffold:TREESHREW:GeneScaffold_1076:4279:4413:1
Guinea Pig ›	scaffold:cavPor3:scaffold_368:176452:176580:1
Mouse ›	chromosome:GRCm38:9:21031338:21031474:1
Mouse SPRET/EiJ ›	chromosome:SPRET_EiJ_v1:9:18231717:18231853:1
Rat ›	chromosome:Rnor_6.0:8:22049661:22049796:1
Squirrel ›	scaffold:spetri2:JH393469.1:629479:629612:1
Pika ›	genescaffold:OchPri2.0-Ens:GeneScaffold_977:31002:31137:1
Panda ›	scaffold:ailMel1:GL192824.1:851787:851922:-1
Ferret ›	scaffold:MusPutFur1.0:GL896921.1:3052799:3052934:-1
Microbat ›	scaffold:Myoluc2.0:GL430306:199405:199544:-1
Megabat ›	genescaffold:pteVam1:GeneScaffold_2868:174809:174944:1
Cow ›	chromosome:UMD3.1:7:16053790:16053926:1
*Dolphin ›	genescaffold:turTru1:GeneScaffold_657:36783:36846:1
Shrew ›	genescaffold:COMMON_SHREW1:GeneScaffold_914:9040:9180:1
Elephant ›	supercontig:loxAfr3:scaffold_26:33383486:33383621:-1
Hyrax ›	genescaffold:proCap1:GeneScaffold_1541:42545:42680:1
*This sequence was excluded from analysis due to incomplete matching across the region.

## Sheet: Mm AC159314.1-201 upstream GERP
Additional file 1: Table S1. Sources for eutherian genomes used in genome evolutionary rate profiling (GERP) and chromosomal locations of GERP-constrained elements. 10 base pairs were added either side of the human GERP element and coordinates of other species were aligned with the extended human sequence. If there was mismatching, the number of additional base pairs varied from 10.
Human ›	chromosome:GRCh38:19:10290464:10290551:1
Chimpanzee ›	chromosome:CHIMP2.1.4:19:10480055:10480142:1
Gibbon ›	supercontig:Nleu1.0:GL397381.1:1612941:1613028:1
Vervet-AGM ›	chromosome:ChlSab1.1:6:9341947:9342034:1
Macaque ›	chromosome:Mmul_8.0.1:19:10315197:10315284:1
Olive baboon ›	chromosome:PapAnu2.0:19:9232810:9232897:1
Mouse Lemur ›	scaffold:Mmur_2.0:KQ056147.1:2625366:2625453:-1
Bushbaby ›	scaffold:OtoGar3:GL873646.1:3776367:3776454:-1
Tree Shrew ›	genescaffold:TREESHREW:GeneScaffold_1076:6202:6289:1
Guinea Pig ›	scaffold:cavPor3:scaffold_368:177614:177706:1
Kangaroo rat ›	scaffold:dipOrd1:scaffold_22786:11062:11155:-1
Mouse ›	chromosome:GRCm38:9:21032524:21032611:1
Mouse SPRET/EiJ ›	chromosome:SPRET_EiJ_v1:9:18232899:18232986:1
Rat ›	chromosome:Rnor_6.0:8:22050846:22050933:1
Squirrel ›	scaffold:spetri2:JH393469.1:630640:630721:1
*Pika ›	genescaffold:OchPri2.0-Ens:GeneScaffold_977:32217:32276:1
Panda ›	scaffold:ailMel1:GL192824.1:850539:850626:-1
Ferret ›	scaffold:MusPutFur1.0:GL896921.1:3051647:3051734:-1
Microbat ›	scaffold:Myoluc2.0:GL430306:198289:198371:-1
Megabat ›	genescaffold:pteVam1:GeneScaffold_2868:176090:176170:1
Cow ›	chromosome:UMD3.1:7:16054964:16055051:1
Dolphin ›	genescaffold:turTru1:GeneScaffold_657:37918:38006:1
Shrew ›	genescaffold:COMMON_SHREW1:GeneScaffold_914:11811:11886:1
Armadillo ›	scaffold:Dasnov3.0:JH564995.1:120893:120962:-1
*Lesser hedgehog tenrec ›	genescaffold:TENREC:GeneScaffold_1744:19013:19038:1
Elephant ›	supercontig:loxAfr3:scaffold_26:33382366:33382453:-1
Hyrax ›	genescaffold:proCap1:GeneScaffold_1541:43722:43809:1
*These sequences were excluded from analysis due to incomplete matching across the region.
