# Supplementary material for: ICAM-1-related long non-coding RNA: promoter analysis and expression in human retinal endothelial cells
Source: BMC Res Notes. 2018 May 9;11:285. doi: 10.1186/s13104-018-3384-8 (PMC5944171; doi:10.1186/s13104-018-3384-8)
Supplement: Supplementary file 2 — Additional file 2: Table S2. Predicted transcription factor binding sites within genome evolutionary rate profiling (GERP)-constrained elements. [file 13104_2018_3384_MOESM2_ESM.xls]

## Sheet: TFBS Summary hICR
Additional file 2: Table S2. Predicted transcription factor binding sites in genome evolutionary rate profiling (GERP)-constrained element upstream of human ICR gene (AC011511.5-201)
Matrix Family	p-value	Match total	Number of species	Human	Tree_Shrew	Guinea_Pig	Mouse	Mouse_SPRET/EiJ	Rat	Squirrel	Pika	Panda	Ferret	Microbat	Chimpanzee	Megabat	Cow	Shrew	Elephant	Hyrax	Gorilla	Gibbon	Vervet-AGM	Macaque	Olive_baboon	Mouse_Lemur	Bushbaby
V$CREB	0.76877	55	23	3	2	3	3	3	3	2	2	3	3	1	3	2	2	2	1	1	3	3	3	3	3	1	0
V$EBOX	0.000411299	82	24	4	4	2	3	3	3	2	2	4	4	5	4	4	4	4	2	4	4	4	4	4	4	2	2
V$HASF	3.5681e-14	40	24	2	3	1	1	1	1	1	1	2	2	2	2	2	2	2	1	1	2	2	2	2	2	1	2
V$HESF	1.8129e-05	100	24	5	5	2	2	2	2	4	4	5	5	5	5	4	4	6	4	4	5	5	5	5	5	3	4
V$HIFF	8.60447e-06	78	24	4	4	2	2	2	2	2	2	4	4	4	4	4	4	4	2	4	4	4	4	4	4	2	2
V$NRF1	1.39921e-12	83	24	4	4	2	3	3	4	4	4	4	4	1	4	1	2	4	4	2	4	4	4	4	4	4	5
V$STAF	0.000756009	24	23	1	1	0	1	1	1	1	1	1	1	1	1	1	2	1	1	1	1	1	1	1	1	1	1
Schematic showing location of matrix matches within eutherian GERP sequences (generated in Genomatix Software Suite). Chromosomal locations are provided in Additional File 1.

## Sheet: TFBS Matches hICR
Additional file 2: Table S2. Predicted transcription factor binding sites in genome evolutionary rate profiling (GERP)-constrained element upstream of human ICR gene (AC011511.5-201). Capitalized sequence represents core sequence of matrix (i.e. 4 consecutive positions of matrix with highest conservation). Chromosomal locations are provided in Additional File 1.
Species	Gene ID	Symbol	Matrix family	Matrix	Start	End	Strand	Matrix similarity	Core similarity	Sequence
Human			V$CREB	V$XBP1.01	6	26	-	0.89	1	cagcgggcACGTgtctactca
Human			V$EBOX	V$MNT.01	8	24	-	0.991	1	gcgggCACGtgtctact
Human			V$HIFF	V$ARNT.01	8	24	+	0.987	1	agtagacaCGTGcccgc
Human			V$EBOX	V$MNT.01	9	25	+	0.995	1	gtagaCACGtgcccgct
Human			V$HESF	V$HELT.01	9	23	-	0.971	1	cgggCACGtgtctac
Human			V$HIFF	V$HRE.02	9	25	-	0.978	1	agcgggcaCGTGtctac
Human			V$HESF	V$DEC1.02	10	24	+	0.989	1	tagacaCGTGcccgc
Human			V$HASF	V$HAS.01	11	21	+	0.947	1	agaCACGtgcc
Human			V$STAF	V$STAF.01	18	48	-	0.838	1	gggtctgtatttaCCCAgggtgcagcgggca
Human			V$HESF	V$HES1.01	83	97	+	0.941	0.944	acgctgcGCGCacgc
Human			V$NRF1	V$NRF1.01	84	100	+	0.809	1	cgctGCGCgcacgcaca
Human			V$NRF1	V$NRF1.01	85	101	-	0.806	0.75	gtgtGCGTgcgcgcagc
Human			V$NRF1	V$NRF1.02	86	102	+	0.906	1	ctgcgCGCAcgcacacg
Human			V$NRF1	V$NRF1.01	87	103	-	0.814	0.75	acgtGTGCgtgcgcgca
Human			V$CREB	V$XBP1.01	91	111	-	0.893	1	ccgaggacACGTgtgcgtgcg
Human			V$CREB	V$XBP1.01	92	112	+	0.907	1	gcacgcacACGTgtcctcggc
Human			V$EBOX	V$MNT.01	93	109	-	0.986	1	gaggaCACGtgtgcgtg
Human			V$HIFF	V$HIF1.02	93	109	+	0.955	1	cacgcacaCGTGtcctc
Human			V$EBOX	V$NMYC.01	94	110	+	0.99	1	acgcacaCGTGtcctcg
Human			V$HESF	V$DEC2.01	94	108	-	0.968	1	aggacaCGTGtgcgt
Human			V$HIFF	V$HRE.02	94	110	-	0.97	1	cgaggacaCGTGtgcgt
Human			V$HESF	V$DEC1.02	95	109	+	0.937	1	cgcacaCGTGtcctc
Human			V$HASF	V$HAS.01	96	106	+	0.917	1	gcaCACGtgtc
Tree_Shrew			V$CREB	V$XBP1.01	6	26	-	0.894	1	cagcggacACGTgtctattcg
Tree_Shrew			V$EBOX	V$MNT.01	8	24	-	0.99	1	gcggaCACGtgtctatt
Tree_Shrew			V$HIFF	V$ARNT.01	8	24	+	0.972	1	aatagacaCGTGtccgc
Tree_Shrew			V$EBOX	V$MNT.01	9	25	+	0.99	1	atagaCACGtgtccgct
Tree_Shrew			V$HESF	V$DEC1.02	9	23	-	0.939	1	cggacaCGTGtctat
Tree_Shrew			V$HIFF	V$CLOCK_BMAL1.01	9	25	-	0.959	1	agcggaCACGtgtctat
Tree_Shrew			V$HESF	V$DEC1.02	10	24	+	0.94	1	tagacaCGTGtccgc
Tree_Shrew			V$HASF	V$HAS.01	11	21	+	0.921	1	agaCACGtgtc
Tree_Shrew			V$HASF	V$HAS.01	12	22	-	0.927	1	ggaCACGtgtc
Tree_Shrew			V$STAF	V$STAF.01	18	48	-	0.835	1	gggtctgtatttaCCCAgcgtgcagcggaca
Tree_Shrew			V$HESF	V$HES1.01	82	96	+	0.941	0.944	acgctgcGCGCacgc
Tree_Shrew			V$NRF1	V$NRF1.01	83	99	+	0.809	1	cgctGCGCgcacgcaca
Tree_Shrew			V$NRF1	V$NRF1.01	84	100	-	0.806	0.75	gtgtGCGTgcgcgcagc
Tree_Shrew			V$NRF1	V$NRF1.02	85	101	+	0.906	1	ctgcgCGCAcgcacacg
Tree_Shrew			V$NRF1	V$NRF1.01	86	102	-	0.814	0.75	acgtGTGCgtgcgcgca
Tree_Shrew			V$CREB	V$XBP1.01	91	111	+	0.898	1	gcacgcacACGTgtctccgac
Tree_Shrew			V$EBOX	V$MNT.01	92	108	-	0.986	1	ggagaCACGtgtgcgtg
Tree_Shrew			V$HIFF	V$HIF1.02	92	108	+	0.955	1	cacgcacaCGTGtctcc
Tree_Shrew			V$EBOX	V$NMYC.01	93	109	+	0.99	1	acgcacaCGTGtctccg
Tree_Shrew			V$HESF	V$DEC2.01	93	107	-	0.968	1	gagacaCGTGtgcgt
Tree_Shrew			V$HIFF	V$ARNT.01	93	109	-	0.971	1	cggagacaCGTGtgcgt
Tree_Shrew			V$HESF	V$DEC1.02	94	108	+	0.936	1	cgcacaCGTGtctcc
Tree_Shrew			V$HASF	V$HAS.01	95	105	+	0.917	1	gcaCACGtgtc
Guinea_Pig			V$CREB	V$TAXCREB.02	1	21	+	0.71	0.75	cgcgctAGACgcttgcccgct
Guinea_Pig			V$NRF1	V$NRF1.02	79	95	+	0.91	1	ctgcgCGCAtgcacacg
Guinea_Pig			V$NRF1	V$NRF1.02	80	96	-	0.865	0.75	acgtgTGCAtgcgcgca
Guinea_Pig			V$CREB	V$XBP1.01	84	104	-	0.893	1	tcggggacACGTgtgcatgcg
Guinea_Pig			V$CREB	V$XBP1.01	85	105	+	0.907	1	gcatgcacACGTgtccccgac
Guinea_Pig			V$EBOX	V$MNT.01	86	102	-	0.986	1	ggggaCACGtgtgcatg
Guinea_Pig			V$HIFF	V$ARNT.01	86	102	+	0.956	1	catgcacaCGTGtcccc
Guinea_Pig			V$EBOX	V$NMYC.01	87	103	+	0.99	1	atgcacaCGTGtccccg
Guinea_Pig			V$HESF	V$DEC2.01	87	101	-	0.968	1	gggacaCGTGtgcat
Guinea_Pig			V$HIFF	V$HRE.02	87	103	-	0.97	1	cggggacaCGTGtgcat
Guinea_Pig			V$HESF	V$DEC1.02	88	102	+	0.937	1	tgcacaCGTGtcccc
Guinea_Pig			V$HASF	V$HAS.01	89	99	+	0.917	1	gcaCACGtgtc
Mouse			V$CREB	V$TAXCREB.02	5	25	+	0.71	0.75	cgttgtAGACacattcccgct
Mouse			V$STAF	V$STAF.01	18	48	-	0.856	1	cgatctttatttaCCCAgagtgcagcgggaa
Mouse			V$NRF1	V$NRF1.02	85	101	+	0.878	1	cgctgCGCAcacgcaca
Mouse			V$NRF1	V$NRF1.01	86	102	-	0.815	0.75	gtgtGCGTgtgcgcagc
Mouse			V$NRF1	V$NRF1.02	87	103	+	0.793	0.751	ctgcgCACAcgcacacg
Mouse			V$CREB	V$XBP1.01	92	112	-	0.893	1	actcggacACGTgtgcgtgtg
Mouse			V$CREB	V$XBP1.01	93	113	+	0.907	1	acacgcacACGTgtccgagtc
Mouse			V$EBOX	V$MNT.01	94	110	-	0.986	1	tcggaCACGtgtgcgtg
Mouse			V$HIFF	V$HIF1.02	94	110	+	0.955	1	cacgcacaCGTGtccga
Mouse			V$EBOX	V$NMYC.01	95	111	+	0.99	1	acgcacaCGTGtccgag
Mouse			V$HESF	V$DEC2.01	95	109	-	0.968	1	cggacaCGTGtgcgt
Mouse			V$HIFF	V$HRE.02	95	111	-	0.97	1	ctcggacaCGTGtgcgt
Mouse			V$HESF	V$DEC1.02	96	110	+	0.937	1	cgcacaCGTGtccga
Mouse			V$HASF	V$HAS.01	97	107	+	0.917	1	gcaCACGtgtc
Mouse			V$EBOX	V$USF.04	116	132	+	0.919	0.851	gctggCACTtgatcccc
Mouse_SPRET/EiJ			V$CREB	V$TAXCREB.02	5	25	+	0.71	0.75	cgttgtAGACacattcccgct
Mouse_SPRET/EiJ			V$STAF	V$STAF.01	18	48	-	0.856	1	cgatctttatttaCCCAgagtgcagcgggaa
Mouse_SPRET/EiJ			V$NRF1	V$NRF1.02	85	101	+	0.878	1	cgctgCGCAcacgcaca
Mouse_SPRET/EiJ			V$NRF1	V$NRF1.01	86	102	-	0.815	0.75	gtgtGCGTgtgcgcagc
Mouse_SPRET/EiJ			V$NRF1	V$NRF1.02	87	103	+	0.793	0.751	ctgcgCACAcgcacacg
Mouse_SPRET/EiJ			V$CREB	V$XBP1.01	92	112	-	0.893	1	actcggacACGTgtgcgtgtg
Mouse_SPRET/EiJ			V$CREB	V$XBP1.01	93	113	+	0.907	1	acacgcacACGTgtccgagtc
Mouse_SPRET/EiJ			V$EBOX	V$MNT.01	94	110	-	0.986	1	tcggaCACGtgtgcgtg
Mouse_SPRET/EiJ			V$HIFF	V$HIF1.02	94	110	+	0.955	1	cacgcacaCGTGtccga
Mouse_SPRET/EiJ			V$EBOX	V$NMYC.01	95	111	+	0.99	1	acgcacaCGTGtccgag
Mouse_SPRET/EiJ			V$HESF	V$DEC2.01	95	109	-	0.968	1	cggacaCGTGtgcgt
Mouse_SPRET/EiJ			V$HIFF	V$HRE.02	95	111	-	0.97	1	ctcggacaCGTGtgcgt
Mouse_SPRET/EiJ			V$HESF	V$DEC1.02	96	110	+	0.937	1	cgcacaCGTGtccga
Mouse_SPRET/EiJ			V$HASF	V$HAS.01	97	107	+	0.917	1	gcaCACGtgtc
Mouse_SPRET/EiJ			V$EBOX	V$USF.04	116	132	+	0.919	0.851	gctggCACTtgatcccc
Rat			V$CREB	V$TAXCREB.02	5	25	+	0.71	0.75	cattgtAGACacattcccgct
Rat			V$STAF	V$STAF.01	18	48	-	0.856	1	cgatctttatttaCCCAgagtgcagcgggaa
Rat			V$NRF1	V$NRF1.02	71	87	-	0.806	1	gcgttCGCAggcgtcta
Rat			V$NRF1	V$NRF1.02	85	101	+	0.878	1	cgctgCGCAcacgcaca
Rat			V$NRF1	V$NRF1.01	86	102	-	0.815	0.75	gtgtGCGTgtgcgcagc
Rat			V$NRF1	V$NRF1.02	87	103	+	0.793	0.751	ctgcgCACAcgcacacg
Rat			V$CREB	V$XBP1.01	92	112	-	0.893	1	actcggacACGTgtgcgtgtg
Rat			V$CREB	V$XBP1.01	93	113	+	0.907	1	acacgcacACGTgtccgagtc
Rat			V$EBOX	V$MNT.01	94	110	-	0.986	1	tcggaCACGtgtgcgtg
Rat			V$HIFF	V$HIF1.02	94	110	+	0.955	1	cacgcacaCGTGtccga
Rat			V$EBOX	V$NMYC.01	95	111	+	0.99	1	acgcacaCGTGtccgag
Rat			V$HESF	V$DEC2.01	95	109	-	0.968	1	cggacaCGTGtgcgt
Rat			V$HIFF	V$HRE.02	95	111	-	0.97	1	ctcggacaCGTGtgcgt
Rat			V$HESF	V$DEC1.02	96	110	+	0.937	1	cgcacaCGTGtccga
Rat			V$HASF	V$HAS.01	97	107	+	0.917	1	gcaCACGtgtc
Rat			V$EBOX	V$USF.04	116	132	+	0.919	0.851	gctggCACTtgatcccc
Squirrel			V$CREB	V$TAXCREB.02	4	24	+	0.71	0.75	gcgggtAGACacatgcccgct
Squirrel			V$HESF	V$DEC1.02	9	23	+	0.913	0.814	tagacaCATGcccgc
Squirrel			V$STAF	V$STAF.01	17	47	-	0.85	1	gggtctgtatttaCCCAgcgtgcagcgggca
Squirrel			V$HESF	V$HES1.01	82	96	+	0.941	0.944	acgctgcGCGCacgc
Squirrel			V$NRF1	V$NRF1.01	83	99	+	0.809	1	cgctGCGCgcacgcaca
Squirrel			V$NRF1	V$NRF1.01	84	100	-	0.806	0.75	gtgtGCGTgcgcgcagc
Squirrel			V$NRF1	V$NRF1.02	85	101	+	0.906	1	ctgcgCGCAcgcacacg
Squirrel			V$NRF1	V$NRF1.01	86	102	-	0.814	0.75	acgtGTGCgtgcgcgca
Squirrel			V$CREB	V$XBP1.01	91	111	+	0.898	1	gcacgcacACGTgtctccgac
Squirrel			V$EBOX	V$MNT.01	92	108	-	0.986	1	ggagaCACGtgtgcgtg
Squirrel			V$HIFF	V$HIF1.02	92	108	+	0.955	1	cacgcacaCGTGtctcc
Squirrel			V$EBOX	V$NMYC.01	93	109	+	0.99	1	acgcacaCGTGtctccg
Squirrel			V$HESF	V$DEC2.01	93	107	-	0.968	1	gagacaCGTGtgcgt
Squirrel			V$HIFF	V$ARNT.01	93	109	-	0.971	1	cggagacaCGTGtgcgt
Squirrel			V$HESF	V$DEC1.02	94	108	+	0.936	1	cgcacaCGTGtctcc
Squirrel			V$HASF	V$HAS.01	95	105	+	0.917	1	gcaCACGtgtc
Pika			V$CREB	V$TAXCREB.02	5	25	+	0.71	0.75	ccgagcAGACacatgcccgct
Pika			V$HESF	V$DEC1.02	10	24	+	0.913	0.814	cagacaCATGcccgc
Pika			V$STAF	V$STAF.01	18	48	-	0.85	1	ggggctgtatttaCCCAgcgtgcagcgggca
Pika			V$HESF	V$HES1.01	83	97	+	0.954	0.944	acgcggcGCGCacgc
Pika			V$NRF1	V$NRF1.01	84	100	+	0.793	1	cgcgGCGCgcacgcaca
Pika			V$NRF1	V$NRF1.01	85	101	-	0.802	0.75	gtgtGCGTgcgcgccgc
Pika			V$NRF1	V$NRF1.02	86	102	+	0.908	1	cggcgCGCAcgcacacg
Pika			V$NRF1	V$NRF1.01	87	103	-	0.823	0.75	acgtGTGCgtgcgcgcc
Pika			V$CREB	V$XBP1.01	92	112	+	0.898	1	gcacgcacACGTgtctccgac
Pika			V$EBOX	V$MNT.01	93	109	-	0.986	1	ggagaCACGtgtgcgtg
Pika			V$HIFF	V$HIF1.02	93	109	+	0.955	1	cacgcacaCGTGtctcc
Pika			V$EBOX	V$NMYC.01	94	110	+	0.99	1	acgcacaCGTGtctccg
Pika			V$HESF	V$DEC2.01	94	108	-	0.968	1	gagacaCGTGtgcgt
Pika			V$HIFF	V$ARNT.01	94	110	-	0.971	1	cggagacaCGTGtgcgt
Pika			V$HESF	V$DEC1.02	95	109	+	0.936	1	cgcacaCGTGtctcc
Pika			V$HASF	V$HAS.01	96	106	+	0.917	1	gcaCACGtgtc
Panda			V$CREB	V$XBP1.01	6	26	-	0.89	1	cagcgggcACGTgtctacgcg
Panda			V$EBOX	V$MNT.01	8	24	-	0.991	1	gcgggCACGtgtctacg
Panda			V$HIFF	V$ARNT.01	8	24	+	0.987	1	cgtagacaCGTGcccgc
Panda			V$EBOX	V$MNT.01	9	25	+	0.995	1	gtagaCACGtgcccgct
Panda			V$HESF	V$HELT.01	9	23	-	0.971	1	cgggCACGtgtctac
Panda			V$HIFF	V$HRE.02	9	25	-	0.978	1	agcgggcaCGTGtctac
Panda			V$HESF	V$DEC1.02	10	24	+	0.989	1	tagacaCGTGcccgc
Panda			V$HASF	V$HAS.01	11	21	+	0.947	1	agaCACGtgcc
Panda			V$STAF	V$STAF.01	18	48	-	0.85	1	gggtctgtatttaCCCAgcgtgcagcgggca
Panda			V$HESF	V$HES1.01	83	97	+	0.941	0.944	acgctgcGCGCacgc
Panda			V$NRF1	V$NRF1.01	84	100	+	0.809	1	cgctGCGCgcacgcaca
Panda			V$NRF1	V$NRF1.01	85	101	-	0.806	0.75	gtgtGCGTgcgcgcagc
Panda			V$NRF1	V$NRF1.02	86	102	+	0.906	1	ctgcgCGCAcgcacacg
Panda			V$NRF1	V$NRF1.01	87	103	-	0.814	0.75	acgtGTGCgtgcgcgca
Panda			V$CREB	V$XBP1.01	91	111	-	0.907	1	tcgggaacACGTgtgcgtgcg
Panda			V$CREB	V$XBP1.01	92	112	+	0.901	1	gcacgcacACGTgttcccgac
Panda			V$EBOX	V$MYCMAX.02	93	109	-	0.991	1	gggaacaCGTGtgcgtg
Panda			V$HIFF	V$HIF1.02	93	109	+	0.955	1	cacgcacaCGTGttccc
Panda			V$EBOX	V$MNT.01	94	110	+	0.99	1	acgcaCACGtgttcccg
Panda			V$HESF	V$DEC2.01	94	108	-	0.967	1	ggaacaCGTGtgcgt
Panda			V$HIFF	V$HRE.02	94	110	-	0.97	1	cgggaacaCGTGtgcgt
Panda			V$HESF	V$DEC1.02	95	109	+	0.929	1	cgcacaCGTGttccc
Panda			V$HASF	V$HAS.01	96	106	+	0.917	1	gcaCACGtgtt
Ferret			V$CREB	V$XBP1.01	6	26	-	0.89	1	cagcgggcACGTgtctacgcg
Ferret			V$EBOX	V$MNT.01	8	24	-	0.991	1	gcgggCACGtgtctacg
Ferret			V$HIFF	V$ARNT.01	8	24	+	0.987	1	cgtagacaCGTGcccgc
Ferret			V$EBOX	V$MNT.01	9	25	+	0.995	1	gtagaCACGtgcccgct
Ferret			V$HESF	V$HELT.01	9	23	-	0.971	1	cgggCACGtgtctac
Ferret			V$HIFF	V$HRE.02	9	25	-	0.978	1	agcgggcaCGTGtctac
Ferret			V$HESF	V$DEC1.02	10	24	+	0.989	1	tagacaCGTGcccgc
Ferret			V$HASF	V$HAS.01	11	21	+	0.947	1	agaCACGtgcc
Ferret			V$STAF	V$STAF.01	18	48	-	0.85	1	gggtctgtatttaCCCAgcgtgcagcgggca
Ferret			V$HESF	V$HES1.01	83	97	+	0.941	0.944	acgctgcGCGCacgc
Ferret			V$NRF1	V$NRF1.01	84	100	+	0.809	1	cgctGCGCgcacgcaca
Ferret			V$NRF1	V$NRF1.01	85	101	-	0.806	0.75	gtgtGCGTgcgcgcagc
Ferret			V$NRF1	V$NRF1.02	86	102	+	0.906	1	ctgcgCGCAcgcacacg
Ferret			V$NRF1	V$NRF1.01	87	103	-	0.814	0.75	acgtGTGCgtgcgcgca
Ferret			V$CREB	V$XBP1.01	91	111	-	0.907	1	tcgggaacACGTgtgcgtgcg
Ferret			V$CREB	V$XBP1.01	92	112	+	0.901	1	gcacgcacACGTgttcccgac
Ferret			V$EBOX	V$MYCMAX.02	93	109	-	0.991	1	gggaacaCGTGtgcgtg
Ferret			V$HIFF	V$HIF1.02	93	109	+	0.955	1	cacgcacaCGTGttccc
Ferret			V$EBOX	V$MNT.01	94	110	+	0.99	1	acgcaCACGtgttcccg
Ferret			V$HESF	V$DEC2.01	94	108	-	0.967	1	ggaacaCGTGtgcgt
Ferret			V$HIFF	V$HRE.02	94	110	-	0.97	1	cgggaacaCGTGtgcgt
Ferret			V$HESF	V$DEC1.02	95	109	+	0.929	1	cgcacaCGTGttccc
Ferret			V$HASF	V$HAS.01	96	106	+	0.917	1	gcaCACGtgtt
Microbat			V$CREB	V$XBP1.01	6	26	-	0.89	1	cagcgggcACGTgtctactcg
Microbat			V$EBOX	V$MNT.01	8	24	-	0.991	1	gcgggCACGtgtctact
Microbat			V$HIFF	V$ARNT.01	8	24	+	0.987	1	agtagacaCGTGcccgc
Microbat			V$EBOX	V$MNT.01	9	25	+	0.995	1	gtagaCACGtgcccgct
Microbat			V$HESF	V$HELT.01	9	23	-	0.971	1	cgggCACGtgtctac
Microbat			V$HIFF	V$HRE.02	9	25	-	0.978	1	agcgggcaCGTGtctac
Microbat			V$HESF	V$DEC1.02	10	24	+	0.989	1	tagacaCGTGcccgc
Microbat			V$HASF	V$HAS.01	11	21	+	0.947	1	agaCACGtgcc
Microbat			V$STAF	V$STAF.01	18	48	-	0.859	1	gggtctgtatttaCCCAgagtgcagcgggca
Microbat			V$EBOX	V$MYCMAX.03	82	98	+	0.931	1	aacgccgCGCGcacgaa
Microbat			V$HESF	V$HES1.01	83	97	+	0.924	0.944	acgccgcGCGCacga
Microbat			V$NRF1	V$NRF1.02	86	102	+	0.808	1	ccgcgCGCAcgaacacg
Microbat			V$EBOX	V$MYCMAX.02	93	109	-	1	1	agcagcaCGTGttcgtg
Microbat			V$HIFF	V$HRE.02	93	109	+	0.971	1	cacgaacaCGTGctgct
Microbat			V$EBOX	V$MNT.01	94	110	+	0.998	1	acgaaCACGtgctgctg
Microbat			V$HESF	V$DEC1.02	94	108	-	0.93	1	gcagcaCGTGttcgt
Microbat			V$HIFF	V$HRE.02	94	110	-	0.973	1	cagcagcaCGTGttcgt
Microbat			V$HESF	V$DEC1.02	95	109	+	0.978	1	cgaacaCGTGctgct
Microbat			V$HASF	V$HAS.01	96	106	+	0.943	1	gaaCACGtgct
Chimpanzee			V$CREB	V$XBP1.01	6	26	-	0.89	1	cagcgggcACGTgtctactca
Chimpanzee			V$EBOX	V$MNT.01	8	24	-	0.991	1	gcgggCACGtgtctact
Chimpanzee			V$HIFF	V$ARNT.01	8	24	+	0.987	1	agtagacaCGTGcccgc
Chimpanzee			V$EBOX	V$MNT.01	9	25	+	0.995	1	gtagaCACGtgcccgct
Chimpanzee			V$HESF	V$HELT.01	9	23	-	0.971	1	cgggCACGtgtctac
Chimpanzee			V$HIFF	V$HRE.02	9	25	-	0.978	1	agcgggcaCGTGtctac
Chimpanzee			V$HESF	V$DEC1.02	10	24	+	0.989	1	tagacaCGTGcccgc
Chimpanzee			V$HASF	V$HAS.01	11	21	+	0.947	1	agaCACGtgcc
Chimpanzee			V$STAF	V$STAF.01	18	48	-	0.838	1	gggtctgtatttaCCCAgggtgcagcgggca
Chimpanzee			V$HESF	V$HES1.01	83	97	+	0.941	0.944	acgctgcGCGCacgc
Chimpanzee			V$NRF1	V$NRF1.01	84	100	+	0.809	1	cgctGCGCgcacgcaca
Chimpanzee			V$NRF1	V$NRF1.01	85	101	-	0.806	0.75	gtgtGCGTgcgcgcagc
Chimpanzee			V$NRF1	V$NRF1.02	86	102	+	0.906	1	ctgcgCGCAcgcacacg
Chimpanzee			V$NRF1	V$NRF1.01	87	103	-	0.814	0.75	acgtGTGCgtgcgcgca
Chimpanzee			V$CREB	V$XBP1.01	91	111	-	0.893	1	ccgaggacACGTgtgcgtgcg
Chimpanzee			V$CREB	V$XBP1.01	92	112	+	0.907	1	gcacgcacACGTgtcctcggc
Chimpanzee			V$EBOX	V$MNT.01	93	109	-	0.986	1	gaggaCACGtgtgcgtg
Chimpanzee			V$HIFF	V$HIF1.02	93	109	+	0.955	1	cacgcacaCGTGtcctc
Chimpanzee			V$EBOX	V$NMYC.01	94	110	+	0.99	1	acgcacaCGTGtcctcg
Chimpanzee			V$HESF	V$DEC2.01	94	108	-	0.968	1	aggacaCGTGtgcgt
Chimpanzee			V$HIFF	V$HRE.02	94	110	-	0.97	1	cgaggacaCGTGtgcgt
Chimpanzee			V$HESF	V$DEC1.02	95	109	+	0.937	1	cgcacaCGTGtcctc
Chimpanzee			V$HASF	V$HAS.01	96	106	+	0.917	1	gcaCACGtgtc
Megabat			V$EBOX	V$MNT.01	8	24	-	0.991	1	gcaggCACGtgtctact
Megabat			V$HIFF	V$ARNT.01	8	24	+	0.987	1	agtagacaCGTGcctgc
Megabat			V$EBOX	V$MNT.01	9	25	+	0.995	1	gtagaCACGtgcctgct
Megabat			V$HESF	V$DEC2.01	9	23	-	0.969	1	caggcaCGTGtctac
Megabat			V$HIFF	V$HRE.02	9	25	-	0.978	1	agcaggcaCGTGtctac
Megabat			V$HESF	V$DEC1.02	10	24	+	0.988	1	tagacaCGTGcctgc
Megabat			V$HASF	V$HAS.01	11	21	+	0.947	1	agaCACGtgcc
Megabat			V$STAF	V$STAF.01	18	48	-	0.821	1	cagtctgtatttaCCCAgtgtgcagcaggca
Megabat			V$NRF1	V$NRF1.02	70	86	-	0.806	1	gcgttCGCAggcgtcta
Megabat			V$CREB	V$XBP1.01	91	111	-	0.907	1	tcgggaacACGTgtgcgtgag
Megabat			V$CREB	V$XBP1.01	92	112	+	0.901	1	tcacgcacACGTgttcccgac
Megabat			V$EBOX	V$MYCMAX.02	93	109	-	0.991	1	gggaacaCGTGtgcgtg
Megabat			V$HIFF	V$HIF1.02	93	109	+	0.955	1	cacgcacaCGTGttccc
Megabat			V$EBOX	V$MNT.01	94	110	+	0.99	1	acgcaCACGtgttcccg
Megabat			V$HESF	V$DEC2.01	94	108	-	0.967	1	ggaacaCGTGtgcgt
Megabat			V$HIFF	V$HRE.02	94	110	-	0.97	1	cgggaacaCGTGtgcgt
Megabat			V$HESF	V$DEC1.02	95	109	+	0.929	1	cgcacaCGTGttccc
Megabat			V$HASF	V$HAS.01	96	106	+	0.917	1	gcaCACGtgtt
Cow			V$NRF1	V$NRF1.02	3	19	+	0.8	1	cgccgCGCAgacacgtg
Cow			V$EBOX	V$MNT.01	8	24	-	0.991	1	gcaggCACGtgtctgcg
Cow			V$HIFF	V$HRE.03	8	24	+	0.98	1	cgcagacACGTgcctgc
Cow			V$EBOX	V$MNT.01	9	25	+	0.995	1	gcagaCACGtgcctgct
Cow			V$HESF	V$DEC2.01	9	23	-	0.969	1	caggcaCGTGtctgc
Cow			V$HIFF	V$HRE.02	9	25	-	0.978	1	agcaggcaCGTGtctgc
Cow			V$HESF	V$DEC1.02	10	24	+	0.988	1	cagacaCGTGcctgc
Cow			V$HASF	V$HAS.01	11	21	+	0.947	1	agaCACGtgcc
Cow			V$STAF	V$STAF.01	18	48	-	0.838	1	ggtcttgtatttaCCCAgcgtgcagcaggca
Cow			V$STAF	V$ZNF143.01	34	64	+	0.691	0.771	ggtaaatacaagACCCagagccgagccgacc
Cow			V$NRF1	V$NRF1.02	87	103	+	0.795	0.751	cagcgAGCAcgcacacg
Cow			V$CREB	V$XBP1.01	92	112	-	0.907	1	ttgggaacACGTgtgcgtgct
Cow			V$CREB	V$XBP1.01	93	113	+	0.901	1	gcacgcacACGTgttcccaac
Cow			V$EBOX	V$MYCMAX.02	94	110	-	0.991	1	gggaacaCGTGtgcgtg
Cow			V$HIFF	V$HIF1.02	94	110	+	0.955	1	cacgcacaCGTGttccc
Cow			V$EBOX	V$MNT.01	95	111	+	0.99	1	acgcaCACGtgttccca
Cow			V$HESF	V$DEC2.01	95	109	-	0.967	1	ggaacaCGTGtgcgt
Cow			V$HIFF	V$HRE.02	95	111	-	0.97	1	tgggaacaCGTGtgcgt
Cow			V$HESF	V$DEC1.02	96	110	+	0.929	1	cgcacaCGTGttccc
Cow			V$HASF	V$HAS.01	97	107	+	0.917	1	gcaCACGtgtt
Shrew			V$CREB	V$XBP1.01	6	26	-	0.89	1	cagtgggcACGTgtctccccg
Shrew			V$EBOX	V$MNT.01	8	24	-	0.991	1	gtgggCACGtgtctccc
Shrew			V$HIFF	V$ARNT.01	8	24	+	0.982	1	gggagacaCGTGcccac
Shrew			V$EBOX	V$MNT.01	9	25	+	0.995	1	ggagaCACGtgcccact
Shrew			V$HESF	V$HELT.01	9	23	-	0.971	1	tgggCACGtgtctcc
Shrew			V$HIFF	V$ARNT.01	9	25	-	0.981	1	agtgggcaCGTGtctcc
Shrew			V$HESF	V$DEC1.02	10	24	+	0.989	1	gagacaCGTGcccac
Shrew			V$HASF	V$HAS.01	11	21	+	0.947	1	agaCACGtgcc
Shrew			V$STAF	V$STAF.01	18	48	-	0.86	1	gggtttgtatttaCCCAgagtgcagtgggca
Shrew			V$HESF	V$HES1.01	83	97	+	0.941	0.944	acgctgcGCGCacgc
Shrew			V$NRF1	V$NRF1.01	84	100	+	0.809	1	cgctGCGCgcacgcgca
Shrew			V$NRF1	V$NRF1.01	85	101	-	0.839	0.75	gtgcGCGTgcgcgcagc
Shrew			V$NRF1	V$NRF1.02	86	102	+	0.975	1	ctgcgCGCAcgcgcacg
Shrew			V$NRF1	V$NRF1.01	87	103	-	0.918	1	acgtGCGCgtgcgcgca
Shrew			V$HESF	V$HELT.01	89	103	+	0.946	1	cgcgCACGcgcacgt
Shrew			V$CREB	V$XBP1.01	92	112	+	0.902	1	gcacgcgcACGTgtccccgac
Shrew			V$EBOX	V$MNT.01	93	109	-	0.99	1	ggggaCACGtgcgcgtg
Shrew			V$HIFF	V$HRE.02	93	109	+	0.978	1	cacgcgcaCGTGtcccc
Shrew			V$EBOX	V$MNT.01	94	110	+	0.991	1	acgcgCACGtgtccccg
Shrew			V$HESF	V$DEC1.02	94	108	-	0.984	1	gggacaCGTGcgcgt
Shrew			V$HIFF	V$HRE.02	94	110	-	0.984	1	cggggacaCGTGcgcgt
Shrew			V$HESF	V$DEC2.01	95	109	+	0.97	1	cgcgcaCGTGtcccc
Shrew			V$HASF	V$HAS.01	97	107	-	0.929	1	ggaCACGtgcg
Elephant			V$CREB	V$XBP1.01	6	26	-	0.89	1	cagcgggcACGTgtctactcg
Elephant			V$EBOX	V$MNT.01	8	24	-	0.991	1	gcgggCACGtgtctact
Elephant			V$HIFF	V$ARNT.01	8	24	+	0.987	1	agtagacaCGTGcccgc
Elephant			V$EBOX	V$MNT.01	9	25	+	0.995	1	gtagaCACGtgcccgct
Elephant			V$HESF	V$HELT.01	9	23	-	0.971	1	cgggCACGtgtctac
Elephant			V$HIFF	V$HRE.02	9	25	-	0.978	1	agcgggcaCGTGtctac
Elephant			V$HESF	V$DEC1.02	10	24	+	0.989	1	tagacaCGTGcccgc
Elephant			V$HASF	V$HAS.01	11	21	+	0.947	1	agaCACGtgcc
Elephant			V$STAF	V$STAF.01	18	48	-	0.838	1	gggtctgtatataCCCAgcgtgcagcgggca
Elephant			V$NRF1	V$NRF1.01	84	100	+	0.809	1	agctGCGCgcgtgcaca
Elephant			V$NRF1	V$NRF1.01	85	101	-	0.806	0.75	atgtGCACgcgcgcagc
Elephant			V$HESF	V$HELT.01	86	100	-	0.936	1	tgtgCACGcgcgcag
Elephant			V$NRF1	V$NRF1.01	86	102	+	0.834	1	ctgcGCGCgtgcacatg
Elephant			V$NRF1	V$NRF1.02	87	103	-	0.851	0.75	acatgTGCAcgcgcgca
Elephant			V$HESF	V$DEC2.01	93	107	+	0.965	0.903	cgtgcaCATGtgtcc
Hyrax			V$CREB	V$XBP1.01	6	26	-	0.89	1	cagtgggcACGTgtctcttcg
Hyrax			V$EBOX	V$MNT.01	8	24	-	0.991	1	gtgggCACGtgtctctt
Hyrax			V$HIFF	V$HRE.03	8	24	+	0.98	1	aagagacACGTgcccac
Hyrax			V$EBOX	V$MNT.01	9	25	+	0.995	1	agagaCACGtgcccact
Hyrax			V$HESF	V$HELT.01	9	23	-	0.971	1	tgggCACGtgtctct
Hyrax			V$HIFF	V$ARNT.01	9	25	-	0.981	1	agtgggcaCGTGtctct
Hyrax			V$HESF	V$DEC1.02	10	24	+	0.989	1	gagacaCGTGcccac
Hyrax			V$HASF	V$HAS.01	11	21	+	0.947	1	agaCACGtgcc
Hyrax			V$STAF	V$STAF.01	18	48	-	0.851	1	gggtctgtatttaCCCAgcgtgcagtgggca
Hyrax			V$NRF1	V$NRF1.02	86	102	+	0.893	1	ctacgCGCAtgcacgtg
Hyrax			V$NRF1	V$NRF1.01	87	103	-	0.872	0.75	acacGTGCatgcgcgta
Hyrax			V$EBOX	V$MNT.01	91	107	-	0.993	1	ggacaCACGtgcatgcg
Hyrax			V$HIFF	V$HRE.02	91	107	+	0.986	1	cgcatgcaCGTGtgtcc
Hyrax			V$EBOX	V$MNT.01	92	108	+	0.986	1	gcatgCACGtgtgtccc
Hyrax			V$HESF	V$DEC1.02	92	106	-	0.978	1	gacacaCGTGcatgc
Hyrax			V$HIFF	V$HIF1.02	92	108	-	0.991	1	gggacacaCGTGcatgc
Hyrax			V$HESF	V$DEC2.01	93	107	+	0.985	1	catgcaCGTGtgtcc
Gorilla			V$CREB	V$XBP1.01	6	26	-	0.89	1	cagcgggcACGTgtctactca
Gorilla			V$EBOX	V$MNT.01	8	24	-	0.991	1	gcgggCACGtgtctact
Gorilla			V$HIFF	V$ARNT.01	8	24	+	0.987	1	agtagacaCGTGcccgc
Gorilla			V$EBOX	V$MNT.01	9	25	+	0.995	1	gtagaCACGtgcccgct
Gorilla			V$HESF	V$HELT.01	9	23	-	0.971	1	cgggCACGtgtctac
Gorilla			V$HIFF	V$HRE.02	9	25	-	0.978	1	agcgggcaCGTGtctac
Gorilla			V$HESF	V$DEC1.02	10	24	+	0.989	1	tagacaCGTGcccgc
Gorilla			V$HASF	V$HAS.01	11	21	+	0.947	1	agaCACGtgcc
Gorilla			V$STAF	V$STAF.01	18	48	-	0.838	1	gggtctgtatttaCCCAgggtgcagcgggca
Gorilla			V$HESF	V$HES1.01	83	97	+	0.941	0.944	acgctgcGCGCacgc
Gorilla			V$NRF1	V$NRF1.01	84	100	+	0.809	1	cgctGCGCgcacgcaca
Gorilla			V$NRF1	V$NRF1.01	85	101	-	0.806	0.75	gtgtGCGTgcgcgcagc
Gorilla			V$NRF1	V$NRF1.02	86	102	+	0.906	1	ctgcgCGCAcgcacacg
Gorilla			V$NRF1	V$NRF1.01	87	103	-	0.814	0.75	acgtGTGCgtgcgcgca
Gorilla			V$CREB	V$XBP1.01	91	111	-	0.893	1	ccgaggacACGTgtgcgtgcg
Gorilla			V$CREB	V$XBP1.01	92	112	+	0.907	1	gcacgcacACGTgtcctcggc
Gorilla			V$EBOX	V$MNT.01	93	109	-	0.986	1	gaggaCACGtgtgcgtg
Gorilla			V$HIFF	V$HIF1.02	93	109	+	0.955	1	cacgcacaCGTGtcctc
Gorilla			V$EBOX	V$NMYC.01	94	110	+	0.99	1	acgcacaCGTGtcctcg
Gorilla			V$HESF	V$DEC2.01	94	108	-	0.968	1	aggacaCGTGtgcgt
Gorilla			V$HIFF	V$HRE.02	94	110	-	0.97	1	cgaggacaCGTGtgcgt
Gorilla			V$HESF	V$DEC1.02	95	109	+	0.937	1	cgcacaCGTGtcctc
Gorilla			V$HASF	V$HAS.01	96	106	+	0.917	1	gcaCACGtgtc
Gibbon			V$CREB	V$XBP1.01	6	26	-	0.89	1	cagcgggcACGTgtctactca
Gibbon			V$EBOX	V$MNT.01	8	24	-	0.991	1	gcgggCACGtgtctact
Gibbon			V$HIFF	V$ARNT.01	8	24	+	0.987	1	agtagacaCGTGcccgc
Gibbon			V$EBOX	V$MNT.01	9	25	+	0.995	1	gtagaCACGtgcccgct
Gibbon			V$HESF	V$HELT.01	9	23	-	0.971	1	cgggCACGtgtctac
Gibbon			V$HIFF	V$HRE.02	9	25	-	0.978	1	agcgggcaCGTGtctac
Gibbon			V$HESF	V$DEC1.02	10	24	+	0.989	1	tagacaCGTGcccgc
Gibbon			V$HASF	V$HAS.01	11	21	+	0.947	1	agaCACGtgcc
Gibbon			V$STAF	V$STAF.01	18	48	-	0.838	1	gggtctgtatttaCCCAgggtgcagcgggca
Gibbon			V$HESF	V$HES1.01	83	97	+	0.941	0.944	acgctgcGCGCacgc
Gibbon			V$NRF1	V$NRF1.01	84	100	+	0.809	1	cgctGCGCgcacgcaca
Gibbon			V$NRF1	V$NRF1.01	85	101	-	0.806	0.75	gtgtGCGTgcgcgcagc
Gibbon			V$NRF1	V$NRF1.02	86	102	+	0.906	1	ctgcgCGCAcgcacacg
Gibbon			V$NRF1	V$NRF1.01	87	103	-	0.814	0.75	acgtGTGCgtgcgcgca
Gibbon			V$CREB	V$XBP1.01	91	111	-	0.893	1	ccgaggacACGTgtgcgtgcg
Gibbon			V$CREB	V$XBP1.01	92	112	+	0.907	1	gcacgcacACGTgtcctcggc
Gibbon			V$EBOX	V$MNT.01	93	109	-	0.986	1	gaggaCACGtgtgcgtg
Gibbon			V$HIFF	V$HIF1.02	93	109	+	0.955	1	cacgcacaCGTGtcctc
Gibbon			V$EBOX	V$NMYC.01	94	110	+	0.99	1	acgcacaCGTGtcctcg
Gibbon			V$HESF	V$DEC2.01	94	108	-	0.968	1	aggacaCGTGtgcgt
Gibbon			V$HIFF	V$HRE.02	94	110	-	0.97	1	cgaggacaCGTGtgcgt
Gibbon			V$HESF	V$DEC1.02	95	109	+	0.937	1	cgcacaCGTGtcctc
Gibbon			V$HASF	V$HAS.01	96	106	+	0.917	1	gcaCACGtgtc
Vervet-AGM			V$CREB	V$XBP1.01	6	26	-	0.89	1	cagcgggcACGTgtctactca
Vervet-AGM			V$EBOX	V$MNT.01	8	24	-	0.991	1	gcgggCACGtgtctact
Vervet-AGM			V$HIFF	V$ARNT.01	8	24	+	0.987	1	agtagacaCGTGcccgc
Vervet-AGM			V$EBOX	V$MNT.01	9	25	+	0.995	1	gtagaCACGtgcccgct
Vervet-AGM			V$HESF	V$HELT.01	9	23	-	0.971	1	cgggCACGtgtctac
Vervet-AGM			V$HIFF	V$HRE.02	9	25	-	0.978	1	agcgggcaCGTGtctac
Vervet-AGM			V$HESF	V$DEC1.02	10	24	+	0.989	1	tagacaCGTGcccgc
Vervet-AGM			V$HASF	V$HAS.01	11	21	+	0.947	1	agaCACGtgcc
Vervet-AGM			V$STAF	V$STAF.01	18	48	-	0.838	1	ggatctgtatttaCCCAgggtgcagcgggca
Vervet-AGM			V$HESF	V$HES1.01	83	97	+	0.941	0.944	acgctgcGCGCacgc
Vervet-AGM			V$NRF1	V$NRF1.01	84	100	+	0.809	1	cgctGCGCgcacgcaca
Vervet-AGM			V$NRF1	V$NRF1.01	85	101	-	0.806	0.75	gtgtGCGTgcgcgcagc
Vervet-AGM			V$NRF1	V$NRF1.02	86	102	+	0.906	1	ctgcgCGCAcgcacacg
Vervet-AGM			V$NRF1	V$NRF1.01	87	103	-	0.814	0.75	acgtGTGCgtgcgcgca
Vervet-AGM			V$CREB	V$XBP1.01	91	111	-	0.893	1	ccgaggacACGTgtgcgtgcg
Vervet-AGM			V$CREB	V$XBP1.01	92	112	+	0.907	1	gcacgcacACGTgtcctcggc
Vervet-AGM			V$EBOX	V$MNT.01	93	109	-	0.986	1	gaggaCACGtgtgcgtg
Vervet-AGM			V$HIFF	V$HIF1.02	93	109	+	0.955	1	cacgcacaCGTGtcctc
Vervet-AGM			V$EBOX	V$NMYC.01	94	110	+	0.99	1	acgcacaCGTGtcctcg
Vervet-AGM			V$HESF	V$DEC2.01	94	108	-	0.968	1	aggacaCGTGtgcgt
Vervet-AGM			V$HIFF	V$HRE.02	94	110	-	0.97	1	cgaggacaCGTGtgcgt
Vervet-AGM			V$HESF	V$DEC1.02	95	109	+	0.937	1	cgcacaCGTGtcctc
Vervet-AGM			V$HASF	V$HAS.01	96	106	+	0.917	1	gcaCACGtgtc
Macaque			V$CREB	V$XBP1.01	6	26	-	0.89	1	cagcgggcACGTgtctactca
Macaque			V$EBOX	V$MNT.01	8	24	-	0.991	1	gcgggCACGtgtctact
Macaque			V$HIFF	V$ARNT.01	8	24	+	0.987	1	agtagacaCGTGcccgc
Macaque			V$EBOX	V$MNT.01	9	25	+	0.995	1	gtagaCACGtgcccgct
Macaque			V$HESF	V$HELT.01	9	23	-	0.971	1	cgggCACGtgtctac
Macaque			V$HIFF	V$HRE.02	9	25	-	0.978	1	agcgggcaCGTGtctac
Macaque			V$HESF	V$DEC1.02	10	24	+	0.989	1	tagacaCGTGcccgc
Macaque			V$HASF	V$HAS.01	11	21	+	0.947	1	agaCACGtgcc
Macaque			V$STAF	V$STAF.01	18	48	-	0.838	1	ggatctgtatttaCCCAgggtgcagcgggca
Macaque			V$HESF	V$HES1.01	83	97	+	0.941	0.944	acgctgcGCGCacgc
Macaque			V$NRF1	V$NRF1.01	84	100	+	0.809	1	cgctGCGCgcacgcaca
Macaque			V$NRF1	V$NRF1.01	85	101	-	0.806	0.75	gtgtGCGTgcgcgcagc
Macaque			V$NRF1	V$NRF1.02	86	102	+	0.906	1	ctgcgCGCAcgcacacg
Macaque			V$NRF1	V$NRF1.01	87	103	-	0.814	0.75	acgtGTGCgtgcgcgca
Macaque			V$CREB	V$XBP1.01	91	111	-	0.893	1	ccgaggacACGTgtgcgtgcg
Macaque			V$CREB	V$XBP1.01	92	112	+	0.907	1	gcacgcacACGTgtcctcggc
Macaque			V$EBOX	V$MNT.01	93	109	-	0.986	1	gaggaCACGtgtgcgtg
Macaque			V$HIFF	V$HIF1.02	93	109	+	0.955	1	cacgcacaCGTGtcctc
Macaque			V$EBOX	V$NMYC.01	94	110	+	0.99	1	acgcacaCGTGtcctcg
Macaque			V$HESF	V$DEC2.01	94	108	-	0.968	1	aggacaCGTGtgcgt
Macaque			V$HIFF	V$HRE.02	94	110	-	0.97	1	cgaggacaCGTGtgcgt
Macaque			V$HESF	V$DEC1.02	95	109	+	0.937	1	cgcacaCGTGtcctc
Macaque			V$HASF	V$HAS.01	96	106	+	0.917	1	gcaCACGtgtc
Olive_baboon			V$CREB	V$XBP1.01	6	26	-	0.89	1	cagcgggcACGTgtctactca
Olive_baboon			V$EBOX	V$MNT.01	8	24	-	0.991	1	gcgggCACGtgtctact
Olive_baboon			V$HIFF	V$ARNT.01	8	24	+	0.987	1	agtagacaCGTGcccgc
Olive_baboon			V$EBOX	V$MNT.01	9	25	+	0.995	1	gtagaCACGtgcccgct
Olive_baboon			V$HESF	V$HELT.01	9	23	-	0.971	1	cgggCACGtgtctac
Olive_baboon			V$HIFF	V$HRE.02	9	25	-	0.978	1	agcgggcaCGTGtctac
Olive_baboon			V$HESF	V$DEC1.02	10	24	+	0.989	1	tagacaCGTGcccgc
Olive_baboon			V$HASF	V$HAS.01	11	21	+	0.947	1	agaCACGtgcc
Olive_baboon			V$STAF	V$STAF.01	18	48	-	0.838	1	ggatctgtatttaCCCAgggtgcagcgggca
Olive_baboon			V$HESF	V$HES1.01	83	97	+	0.941	0.944	acgctgcGCGCacgc
Olive_baboon			V$NRF1	V$NRF1.01	84	100	+	0.809	1	cgctGCGCgcacgcaca
Olive_baboon			V$NRF1	V$NRF1.01	85	101	-	0.806	0.75	gtgtGCGTgcgcgcagc
Olive_baboon			V$NRF1	V$NRF1.02	86	102	+	0.906	1	ctgcgCGCAcgcacacg
Olive_baboon			V$NRF1	V$NRF1.01	87	103	-	0.814	0.75	acgtGTGCgtgcgcgca
Olive_baboon			V$CREB	V$XBP1.01	91	111	-	0.893	1	ccgaggacACGTgtgcgtgcg
Olive_baboon			V$CREB	V$XBP1.01	92	112	+	0.907	1	gcacgcacACGTgtcctcggc
Olive_baboon			V$EBOX	V$MNT.01	93	109	-	0.986	1	gaggaCACGtgtgcgtg
Olive_baboon			V$HIFF	V$HIF1.02	93	109	+	0.955	1	cacgcacaCGTGtcctc
Olive_baboon			V$EBOX	V$NMYC.01	94	110	+	0.99	1	acgcacaCGTGtcctcg
Olive_baboon			V$HESF	V$DEC2.01	94	108	-	0.968	1	aggacaCGTGtgcgt
Olive_baboon			V$HIFF	V$HRE.02	94	110	-	0.97	1	cgaggacaCGTGtgcgt
Olive_baboon			V$HESF	V$DEC1.02	95	109	+	0.937	1	cgcacaCGTGtcctc
Olive_baboon			V$HASF	V$HAS.01	96	106	+	0.917	1	gcaCACGtgtc
Mouse_Lemur			V$CREB	V$XBP1.01	6	26	-	0.89	1	cagcgggcACGTgtctactcg
Mouse_Lemur			V$EBOX	V$MNT.01	8	24	-	0.991	1	gcgggCACGtgtctact
Mouse_Lemur			V$HIFF	V$ARNT.01	8	24	+	0.987	1	agtagacaCGTGcccgc
Mouse_Lemur			V$EBOX	V$MNT.01	9	25	+	0.995	1	gtagaCACGtgcccgct
Mouse_Lemur			V$HESF	V$HELT.01	9	23	-	0.971	1	cgggCACGtgtctac
Mouse_Lemur			V$HIFF	V$HRE.02	9	25	-	0.978	1	agcgggcaCGTGtctac
Mouse_Lemur			V$HESF	V$DEC1.02	10	24	+	0.989	1	tagacaCGTGcccgc
Mouse_Lemur			V$HASF	V$HAS.01	11	21	+	0.947	1	agaCACGtgcc
Mouse_Lemur			V$STAF	V$STAF.01	18	48	-	0.85	1	gggtctgtatttaCCCAgcgtgcagcgggca
Mouse_Lemur			V$HESF	V$HES1.01	83	97	+	0.941	0.944	acgctgcGCGCacgc
Mouse_Lemur			V$NRF1	V$NRF1.01	84	100	+	0.819	1	cgctGCGCgcacgcacc
Mouse_Lemur			V$NRF1	V$NRF1.01	85	101	-	0.819	0.75	gggtGCGTgcgcgcagc
Mouse_Lemur			V$NRF1	V$NRF1.02	86	102	+	0.901	1	ctgcgCGCAcgcacccg
Mouse_Lemur			V$NRF1	V$NRF1.01	87	103	-	0.797	0.75	acggGTGCgtgcgcgca
Bushbaby			V$EBOX	V$MNT.01	8	24	-	0.996	1	gcgggCACGtgcccact
Bushbaby			V$HIFF	V$HRE.03	8	24	+	0.991	1	agtgggcACGTgcccgc
Bushbaby			V$EBOX	V$MNT.01	9	25	+	0.996	1	gtgggCACGtgcccgct
Bushbaby			V$HESF	V$DEC1.02	9	23	-	0.992	1	cgggcaCGTGcccac
Bushbaby			V$HIFF	V$HRE.03	9	25	-	0.991	1	agcgggcACGTgcccac
Bushbaby			V$HESF	V$DEC1.02	10	24	+	0.992	1	tgggcaCGTGcccgc
Bushbaby			V$HASF	V$HAS.01	11	21	+	0.914	1	gggCACGtgcc
Bushbaby			V$HASF	V$HAS.01	12	22	-	0.914	1	gggCACGtgcc
Bushbaby			V$STAF	V$STAF.01	18	48	-	0.85	1	gggtctgtatttaCCCAgcgtgcagcgggca
Bushbaby			V$NRF1	V$NRF1.02	70	86	-	0.806	1	gcgttCGCAggcgtcta
Bushbaby			V$HESF	V$HES1.01	83	97	+	0.954	0.944	acgcggcGCGCacgc
Bushbaby			V$NRF1	V$NRF1.01	84	100	+	0.796	1	cgcgGCGCgcacgcaac
Bushbaby			V$NRF1	V$NRF1.01	85	101	-	0.809	0.75	ggttGCGTgcgcgccgc
Bushbaby			V$NRF1	V$NRF1.02	86	102	+	0.826	1	cggcgCGCAcgcaaccg
Bushbaby			V$HESF	V$HES1.01	88	102	-	0.926	1	cggttgcGTGCgcgc
Bushbaby			V$NRF1	V$NRF1.02	109	125	+	0.792	1	cgactCGCAggcacttt

## Sheet: TFBS Summary mICR
Additional file 2: Table S2. Predicted transcription factor binding sites in genome evolutionary rate profiling (GERP)-constrained element upstream of mouse ICR gene (AC159314.1-201)
Matrix Family	p-value	Match total	Number of species	Human	Guinea_Pig	Kangaroo_rat	Mouse	Mouse_SPRET/EiJ	Rat	Squirrel	Panda	Ferret	Microbat	Megabat	Chimpanzee	Cow	Dolphin	Shrew	Armadillo	Elephant	Hyrax	Gibbon	Vervet-AGM	Macaque	Olive_baboon	Mouse_Lemur	Bushbaby	Tree_Shrew
V$AP1F	0.0426142	37	22	2	2	0	1	1	1	2	2	2	0	1	2	2	1	0	1	2	2	2	2	2	2	2	1	2
V$AP1R	0.998717	22	19	2	1	0	0	0	0	1	1	1	0	1	2	1	0	1	1	1	1	2	1	1	1	1	1	1
V$XBBF	0.726421	48	24	2	2	1	2	2	2	2	2	2	2	2	2	2	2	0	2	2	2	2	2	2	2	2	2	3
Schematic showing location of matrix matches within eutherian GERP sequences (generated in Genomatix Software Suite). Chromosomal locations are provided in Additional File 1.

## Sheet: TFBS Matches mICR
Additional file 2: Table S2. Predicted transcription factor binding sites in genome evolutionary rate profiling (GERP)-constrained element upstream of mouse ICR gene (AC159314.1-201). Capitalized sequence represents core sequence of matrix (i.e. 4 consecutive positions of matrix with highest conservation). Chromosomal locations are provided in Additional File 1.
Species	Gene ID	Symbol	Matrix family	Matrix	Start	End	Strand	Matrix similarity	Core similarity	Sequence
Human			V$AP1R	V$BACH2.02	27	49	-	0.983	1	agcgcctcTGAGtcagggtagtt
Human			V$AP1R	V$NFE2.01	27	49	+	0.854	1	aactaccCTGActcagaggcgct
Human			V$AP1F	V$BATF.01	32	44	+	0.977	1	ccctgaCTCAgag
Human			V$AP1F	V$JUNB.01	32	44	-	0.982	1	ctctgaGTCAggg
Human			V$XBBF	V$RFX4.01	63	81	+	0.931	1	ccagagccctggCAACcgg
Human			V$XBBF	V$RFX4.03	63	81	-	0.79	1	ccgGTTGccagggctctgg
Guinea_Pig			V$AP1R	V$BACH2.02	27	49	-	0.98	1	agcgccccTGAGtcacattagtt
Guinea_Pig			V$AP1F	V$BATF.01	32	44	+	0.975	1	atgtgaCTCAggg
Guinea_Pig			V$AP1F	V$JUNB.01	32	44	-	0.988	1	ccctgaGTCAcat
Guinea_Pig			V$XBBF	V$RFX4.01	63	81	+	0.928	1	cctgagccctggCAACcag
Guinea_Pig			V$XBBF	V$RFX4.03	63	81	-	0.792	1	ctgGTTGccagggctcagg
Kangaroo_rat			V$XBBF	V$RFX5.02	10	28	-	0.742	1	gaGTTGagatggggtctct
Mouse			V$AP1F	V$AP1.02	32	44	-	0.903	1	ctctGAGTtatga
Mouse			V$XBBF	V$XBOX.01	62	80	-	0.95	0.875	cggttgccaGGGCtccagg
Mouse			V$XBBF	V$RFX1.02	63	81	+	0.962	1	ctggagccctgGCAAccgg
Mouse_SPRET/EiJ			V$AP1F	V$AP1.02	32	44	-	0.903	1	ctctGAGTtatga
Mouse_SPRET/EiJ			V$XBBF	V$XBOX.01	62	80	-	0.95	0.875	cggttgccaGGGCtccagg
Mouse_SPRET/EiJ			V$XBBF	V$RFX1.02	63	81	+	0.962	1	ctggagccctgGCAAccgg
Rat			V$AP1F	V$AP1.02	32	44	-	0.903	1	ctctGAGTtatga
Rat			V$XBBF	V$XBOX.01	62	80	-	0.95	0.875	cggtttccaGGGCtccagg
Rat			V$XBBF	V$RFX1.02	63	81	+	0.942	0.882	ctggagccctgGAAAccgg
Squirrel			V$AP1R	V$BACH2.02	25	47	-	0.983	1	agcgcctcTGAGtcatgagttga
Squirrel			V$AP1F	V$BATF.01	30	42	+	0.983	1	tcatgaCTCAgag
Squirrel			V$AP1F	V$JUNB.01	30	42	-	0.991	1	ctctgaGTCAtga
Squirrel			V$XBBF	V$XBOX.01	60	78	-	0.95	0.875	cggttgccaGGGCtccgag
Squirrel			V$XBBF	V$RFX1.02	61	79	+	0.962	1	tcggagccctgGCAAccgg
Panda			V$AP1R	V$BACH2.02	27	49	-	0.98	1	agcgcctcTGAGtcacagcagtt
Panda			V$AP1F	V$BATF.01	32	44	+	0.981	1	ctgtgaCTCAgag
Panda			V$AP1F	V$JUNB.01	32	44	-	0.991	1	ctctgaGTCAcag
Panda			V$XBBF	V$XBOX.01	62	80	-	0.95	0.875	cggttgccaGGGCtccgga
Panda			V$XBBF	V$RFX1.02	63	81	+	0.961	1	ccggagccctgGCAAccga
Ferret			V$AP1R	V$BACH2.02	27	49	-	0.98	1	agcgcctcTGAGtcacagcagtt
Ferret			V$AP1F	V$BATF.01	32	44	+	0.981	1	ctgtgaCTCAgag
Ferret			V$AP1F	V$JUNB.01	32	44	-	0.991	1	ctctgaGTCAcag
Ferret			V$XBBF	V$XBOX.01	62	80	-	0.95	0.875	ctgttgccaGGGCtccgga
Ferret			V$XBBF	V$RFX1.02	63	81	+	0.963	1	ccggagccctgGCAAcaga
Microbat			V$XBBF	V$RFX4.01	58	76	+	0.917	1	ccctaggcctggCAACcga
Microbat			V$XBBF	V$RFX4.03	58	76	-	0.771	1	tcgGTTGccaggcctaggg
Megabat			V$AP1R	V$NFE2.01	22	44	-	0.858	1	acagcgcCTGAatcacggcagtt
Megabat			V$AP1F	V$AP1.01	27	39	+	0.95	0.833	ccgtgATTCaggc
Megabat			V$XBBF	V$XBOX.01	55	73	-	0.95	0.875	tggttgccaGGGCtccggg
Megabat			V$XBBF	V$RFX1.02	56	74	+	0.964	1	ccggagccctgGCAAccaa
Chimpanzee			V$AP1R	V$BACH2.02	27	49	-	0.983	1	agcgcctcTGAGtcagggtaaat
Chimpanzee			V$AP1R	V$NFE2.01	27	49	+	0.854	1	atttaccCTGActcagaggcgct
Chimpanzee			V$AP1F	V$BATF.01	32	44	+	0.977	1	ccctgaCTCAgag
Chimpanzee			V$AP1F	V$JUNB.01	32	44	-	0.982	1	ctctgaGTCAggg
Chimpanzee			V$XBBF	V$RFX4.01	63	81	+	0.931	1	ccagagccctggCAACcgg
Chimpanzee			V$XBBF	V$RFX4.03	63	81	-	0.79	1	ccgGTTGccagggctctgg
Cow			V$AP1R	V$BACH2.02	27	49	-	0.952	1	agcgccttTGAGtcacggcagta
Cow			V$AP1F	V$BATF.01	32	44	+	0.979	1	ccgtgaCTCAaag
Cow			V$AP1F	V$JUNB.01	32	44	-	0.985	1	ctttgaGTCAcgg
Cow			V$XBBF	V$XBOX.01	62	80	-	0.95	0.875	cggttgccaGGGCtccgag
Cow			V$XBBF	V$RFX1.02	63	81	+	0.962	1	tcggagccctgGCAAccga
Dolphin			V$AP1F	V$FOSL1.01	32	44	-	0.852	1	ctaggAGTCacgg
Dolphin			V$XBBF	V$XBOX.01	62	80	-	0.95	0.875	ctgttgccaGGGCtccggg
Dolphin			V$XBBF	V$RFX1.02	63	81	+	0.963	1	ccggagccctgGCAAcaga
Shrew			V$AP1R	V$MARE_ARE.01	50	72	+	0.767	0.75	atgggtgctctGGCAgtctcatc
Armadillo			V$AP1R	V$NFE2.01	9	31	-	0.869	1	agcgcctCTGAatcacggtagtt
Armadillo			V$AP1F	V$AP1.01	14	26	+	0.95	0.833	ccgtgATTCagag
Armadillo			V$XBBF	V$XBOX.01	44	62	-	0.953	0.875	cggttgccaGGGCgccggg
Armadillo			V$XBBF	V$RFX2.02	45	63	+	0.974	1	ccggcgccctggCAACcgg
Elephant			V$AP1R	V$BACH2.02	27	49	-	0.983	1	agcgcctcTGAGtcacggtagta
Elephant			V$AP1F	V$BATF.01	32	44	+	0.975	1	ccgtgaCTCAgag
Elephant			V$AP1F	V$JUNB.01	32	44	-	0.987	1	ctctgaGTCAcgg
Elephant			V$XBBF	V$RFX3.01	63	81	+	0.994	1	ccggagccctagCAACcgg
Elephant			V$XBBF	V$RFX4.03	63	81	-	0.814	1	ccgGTTGctagggctccgg
Hyrax			V$AP1R	V$BACH2.02	27	49	-	0.983	1	agcgcctcTGAGtcacggtagtt
Hyrax			V$AP1F	V$BATF.01	32	44	+	0.975	1	ccgtgaCTCAgag
Hyrax			V$AP1F	V$JUNB.01	32	44	-	0.987	1	ctctgaGTCAcgg
Hyrax			V$XBBF	V$RFX4.01	63	81	+	0.92	1	cccgagccctggCAACtgg
Hyrax			V$XBBF	V$RFX4.03	63	81	-	0.801	1	ccaGTTGccagggctcggg
Gibbon			V$AP1R	V$BACH2.02	27	49	-	0.983	1	agcgcctcTGAGtcagggtagtt
Gibbon			V$AP1R	V$NFE2.01	27	49	+	0.854	1	aactaccCTGActcagaggcgct
Gibbon			V$AP1F	V$BATF.01	32	44	+	0.977	1	ccctgaCTCAgag
Gibbon			V$AP1F	V$JUNB.01	32	44	-	0.982	1	ctctgaGTCAggg
Gibbon			V$XBBF	V$RFX4.01	63	81	+	0.931	1	ccagagccctggCAACcgg
Gibbon			V$XBBF	V$RFX4.03	63	81	-	0.79	1	ccgGTTGccagggctctgg
Vervet-AGM			V$AP1R	V$BACH2.02	27	49	-	0.983	1	agcgcctcTGAGtcacggtagtt
Vervet-AGM			V$AP1F	V$BATF.01	32	44	+	0.975	1	ccgtgaCTCAgag
Vervet-AGM			V$AP1F	V$JUNB.01	32	44	-	0.987	1	ctctgaGTCAcgg
Vervet-AGM			V$XBBF	V$RFX4.01	63	81	+	0.931	1	ccagagccctggCAACcgg
Vervet-AGM			V$XBBF	V$RFX4.03	63	81	-	0.79	1	ccgGTTGccagggctctgg
Macaque			V$AP1R	V$BACH2.02	27	49	-	0.983	1	agcgcctcTGAGtcacggtagtt
Macaque			V$AP1F	V$BATF.01	32	44	+	0.975	1	ccgtgaCTCAgag
Macaque			V$AP1F	V$JUNB.01	32	44	-	0.987	1	ctctgaGTCAcgg
Macaque			V$XBBF	V$RFX4.01	63	81	+	0.931	1	ccagagccctggCAACcgg
Macaque			V$XBBF	V$RFX4.03	63	81	-	0.79	1	ccgGTTGccagggctctgg
Olive_baboon			V$AP1R	V$BACH2.02	27	49	-	0.983	1	agcgcctcTGAGtcacggtagtt
Olive_baboon			V$AP1F	V$BATF.01	32	44	+	0.975	1	ccgtgaCTCAgag
Olive_baboon			V$AP1F	V$JUNB.01	32	44	-	0.987	1	ctctgaGTCAcgg
Olive_baboon			V$XBBF	V$RFX4.01	63	81	+	0.931	1	ccagagccctggCAACcgg
Olive_baboon			V$XBBF	V$RFX4.03	63	81	-	0.79	1	ccgGTTGccagggctctgg
Mouse_Lemur			V$AP1R	V$BACH2.02	27	49	-	0.983	1	agcgcctcTGAGtcacggtagtt
Mouse_Lemur			V$AP1F	V$BATF.01	32	44	+	0.975	1	ccgtgaCTCAgag
Mouse_Lemur			V$AP1F	V$JUNB.01	32	44	-	0.987	1	ctctgaGTCAcgg
Mouse_Lemur			V$XBBF	V$XBOX.01	62	80	-	0.95	0.875	cggttgccaGGGCtcccgg
Mouse_Lemur			V$XBBF	V$RFX1.02	63	81	+	0.962	1	cgggagccctgGCAAccgg
Bushbaby			V$AP1R	V$NFE2.01	27	49	-	0.869	1	agcgcctCTGAatcacggtagtt
Bushbaby			V$AP1F	V$AP1.01	32	44	+	0.95	0.833	ccgtgATTCagag
Bushbaby			V$XBBF	V$XBOX.01	62	80	-	0.95	0.875	tggttgccaGGGCtccggc
Bushbaby			V$XBBF	V$RFX1.02	63	81	+	0.964	1	ccggagccctgGCAAccag
Tree_Shrew			V$AP1R	V$BACH2.02	27	49	-	0.99	1	aacgcttcTGAGtcaccgcagtt
Tree_Shrew			V$XBBF	V$MIF1.01	31	49	-	0.797	0.8	aacgcttctgaGTCAccgc
Tree_Shrew			V$AP1F	V$BATF.01	32	44	+	0.98	1	cggtgaCTCAgaa
Tree_Shrew			V$AP1F	V$JUNB.01	32	44	-	0.99	1	ttctgaGTCAccg
Tree_Shrew			V$XBBF	V$XBOX.01	62	80	-	0.95	0.875	cggttgccaGGGCtccggg
Tree_Shrew			V$XBBF	V$RFX1.02	63	81	+	0.961	1	ccggagccctgGCAAccgg
