# Supplementary material for: ICAM-1-related long non-coding RNA: promoter analysis and expression in human retinal endothelial cells
Source: BMC Res Notes. 2018 May 9;11:285. doi: 10.1186/s13104-018-3384-8 (PMC5944171; doi:10.1186/s13104-018-3384-8)
Supplement: Supplementary file 3 — Additional file 3: Table S3. Description of phenotype-nucleotide polymorphisms (SNPs) predicted to influence transcription of the human ICR gene. [file 13104_2018_3384_MOESM3_ESM.xlsx]

## Sheet: rs2569693
Additional file 3: Table S3: Description of phenotype-nucleotide polymorphisms (SNPs) predicted to influence transcription of the human ICR gene.
rs2569693
Sequence location (SNP is showed in red): TTGTTCTCGCGTGGATGTCAGGGCCYCCACCCACCGAGCAGAAGGCGGACT
Major/Minor allele: C/T
Proteins bound in chromatin immunoprecipitation-sequencing (ChIP-seq)
Cell Type	Protein
GM12878	ELF1
GM12878	POL2
GM12892	POL2
GM15510	NFKB
H1-hESC	MAX
HeLa-S3	CMYC
HeLa-S3	E2F6
HeLa-S3	MXI1
HepG2	FOXA1
HepG2	FOXA1
K562	CHD2
K562	CMYC
K562	CMYC
K562	CMYC
K562	CMYC
K562	ELF1
K562	HMGN3
K562	MAX
K562	POL2
K562	POL2
PBDE	POL2
T-REx-HEK293	ZNF263
Predicted sites lost/gained with minor allele
SNP name	SNP position	Allele	Loss/Gain	Family/Matrix	Further information	Optimized threshold	Start position	End position	Strand	Core similarity	Matrix similarity
rs2569693	26	C -> T	lost	V$PLAG/PLAGL1.01	Pleiomorphic adenoma gene-like 1	0.87	9	31	-	0.904	0.929
rs2569693	26	C -> T	lost	V$EGRF/WT1.01	Wilms Tumor Suppressor	0.92	16	34	-	1	0.985
rs2569693	26	C -> T	lost	V$EGRF/EGR2.01	Egr-2/Krox-20 early growth response gene product	0.79	18	36	-	0.766	0.822
rs2569693	26	C -> T	lost	V$PLAG/PLAGL1.01	Pleiomorphic adenoma gene-like 1	0.87	18	40	+	0.904	0.909
rs2569693	26	C -> T	lost	V$ZF02/ZKSCAN3.01	Zinc finger with KRAB and SCAN domains 3	1	20	42	+	1	1
rs2569693	26	C -> T	lost	V$BEDF/ZBED4.02	Zinc finger, BED-type containing 4; polyG binding sites	0.92	21	35	-	1	0.923
rs2569693	26	C -> T	lost	V$INSM/INSM1.01	Zinc finger protein insulinoma-associated 1 (IA-1) functions as a transcriptional repressor	0.9	21	33	-	1	0.912
rs2569693	26	C -> T	lost	V$MAZF/MAZR.01	MYC-associated zinc finger protein related transcription factor	0.88	22	34	-	1	0.884
rs2569693	26	C -> T	lost	V$SAL2/SALL2.01	Zinc finger protein Spalt-2, sal-like 2, p150(sal2)	0.91	24	34	-	1	0.97
rs2569693	26	C -> T	lost	V$SPZ1/SPZ1.01	Spermatogenic Zip 1 transcription factor	0.94	26	36	-	0.895	0.943
rs2569693	26	C -> T	new	V$MOKF/MOK2.01	Ribonucleoprotein associated zinc finger protein MOK-2 (mouse)	0.74	11	31	+	0.75	0.745

## Sheet: rs281439
Additional file 3: Table S3: Description of phenotype-nucleotide polymorphisms (SNPs) predicted to influence transcription of the human ICR gene.
rs281439
Sequence location (SNP is showed in red): TCGTCCCGCCCCCTCCGTCGCGTGCSGGAGCTGACCCGGAGGGGTGCTTAG
Major/Minor allele: C/G
Proteins bound in chromatin immunoprecipitation-sequencing (ChIP-seq)
Cell Type	Protein
A549	USF1
ECC-1	FOXA1
GM12878	SIN3AK20
GM12878	USF1
GM12878	USF2
GM12892	POL2
GM15510	NFKB
H1-hESC	MAX
H1-hESC	POL24H8
H1-hESC	POL24H8
H1-hESC	TCF12
H1-hESC	USF1
H1-hESC	USF2
HCT-116	POL24H8
HUVEC	MAX
HeLa-S3	CMYC
HeLa-S3	E2F6
HeLa-S3	MXI1
HeLa-S3	POL2
HeLa-S3	POL2
HeLa-S3	POL2
HeLa-S3	USF2
HepG2	BHLHE40
HepG2	FOXA1
HepG2	FOXA1
HepG2	USF1
K562	CMYC
K562	CMYC
K562	CMYC
K562	CMYC
K562	E2F6
K562	HMGN3
K562	IRF1
K562	MAX
K562	MXI1
K562	POL2
K562	POL2
K562	POL2
K562	POL2
K562	POL2
K562	SIN3AK20
K562	TBP
K562	USF1
K562	YY1
MCF-7	CMYC
PBDE	POL2
Raji	POL2
SK-N-SH_RA	USF1
T-REx-HEK293	ZNF263
Predicted sites lost/gained with minor allele
SNP name	SNP position	Allele	Loss/Gain	Family/Matrix	Further information	Optimized threshold	Start position	End position	Strand	Core similarity	Matrix similarity
rs281439	26	C -> G	lost	V$EBOX/USF.03	Upstream stimulating factor	0.89	14	30	+	1	0.899
rs281439	26	C -> G	new	V$E2FF/E2F6.01	E2F transcription factor 6	0.88	19	35	+	1	0.937
rs281439	26	C -> G	new	V$GCMF/GCM1.02	Glial cells missing homolog 1	0.85	19	33	-	1	0.853
rs281439	26	C -> G	new	O$XCPE/XCPE1.01	X gene core promoter element 1	0.8	22	32	+	1	0.924

## Sheet: rs281440
Additional file 3: Table S3: Description of phenotype-nucleotide polymorphisms (SNPs) predicted to influence transcription of the human ICR gene.
rs281440
Sequence location (SNP is showed in red): TGGGAGGAGCTAAATGTGGGGGCGGRGCTCGGAGTCCAGCTTATTATCATG
Major/Minor allele: G/A
Proteins bound in chromatin immunoprecipitation-sequencing (ChIP-seq)
Cell Type	Protein
GM12878	EGR1
HeLa-S3	POL2
K562	EGR1
K562	IRF1
K562	POL2
K562	POL2
K562	POL24H8
K562	SRF
K562	TBP
K562b	GATA2
T-REx-HEK293	ZNF263
Predicted sites lost/gained with minor allele
SNP name	SNP position	Allele	Loss/Gain	Family/Matrix	Further information	Optimized threshold	Start position	End position	Strand	Core similarity	Matrix similarity
rs281440	26	G -> A	lost	V$KLFS/KKLF.01	Kidney-enriched kruppel-like factor, KLF15	0.91	10	28	+	1	0.913
rs281440	26	G -> A	lost	V$ZF02/ZBTB7.03	Zinc finger and BTB domain containing 7A, pokemon	0.88	10	32	-	1	0.94
rs281440	26	G -> A	lost	V$GCF2/LRRFIP1.01	Leucine rich repeat (in FLII) interacting protein 1	0.82	13	31	-	0.789	0.839
rs281440	26	G -> A	lost	V$E2FF/E2F4.01	E2F transcription factor 4, p107/p130-binding protein	0.96	17	33	+	1	0.983
rs281440	26	G -> A	lost	V$NDPK/NM23.01	NME/NM23 nucleoside diphosphate kinase1 and 2	0.89	17	33	+	1	0.904
rs281440	26	G -> A	lost	V$MAZF/MAZR.01	MYC-associated zinc finger protein related transcription factor	0.88	18	30	+	1	0.922

## Sheet: rs2075741
Additional file 3: Table S3: Description of phenotype-nucleotide polymorphisms (SNPs) predicted to influence transcription of the human ICR gene.
rs2075741
Sequence location (SNP is showed in red): CGCTCCCCGGGTACCTCCTTACGCTSTGCTGTGCACCATGGTCCACGGACT
Major/Minor allele: G/C
Proteins bound in chromatin immunoprecipitation-sequencing (ChIP-seq)
Cell Type	Protein
K562	POL2
K562	TAF1
T-REx-HEK293	ZNF263
Predicted sites lost/gained with minor allele
SNP name	SNP position	Allele	Loss/Gain	Family/Matrix	Further information	Optimized threshold	Start position	End position	Strand	Core similarity	Matrix similarity
rs2075741	26	G -> C	new	O$MTEN/DMTE.01	Drosophila motif ten element	0.77	12	32	-	1	0.79

## Sheet: rs11575074
Additional file 3: Table S3: Description of phenotype-nucleotide polymorphisms (SNPs) predicted to influence transcription of the human ICR gene.
rs11575074
Sequence location (SNP is showed in red): GCTGTGCTGTGCACCATGGTCCACGRACTGGCATCTTCCCCACTCGCGGTC
Major/Minor allele: G/A
Proteins bound in chromatin immunoprecipitation-sequencing (ChIP-seq)
Cell Type	Protein
K562	POL2
K562	TAF1
NT2-D1	SUZ12
T-REx-HEK293	ZNF263
Predicted sites lost/gained with minor allele
SNP name	SNP position	Allele	Loss/Gain	Family/Matrix	Further information	Optimized threshold	Start position	End position	Strand	Core similarity	Matrix similarity
rs11575074	26	G -> A	new	V$MYBL/MYBL1.02	V-myb avian myeloblastosis viral oncogene homolog-like 1 (AMYB) (secondary DNA binding preference)	0.83	16	36	+	1	0.878
rs11575074	26	G -> A	new	V$HOXH/MEIS1A_HOXA9.01	Meis1a and Hoxa9 form heterodimeric binding complexes on target DNA	0.77	19	33	-	0.76	0.771
rs11575074	26	G -> A	new	V$PTF1/PTF1.01	PTF1 binding sites are bipartite with an E-box and a TC-box (RBP-J/L) spaced one helical turn apart	0.76	23	43	+	0.809	0.832
rs11575074	26	G -> A	lost	V$NF1F/NFIB.01	Nuclear factor I/B	0.9	25	45	-	1	0.902
